# Supplementary material for: Reduced bone formation markers, and altered trabecular and cortical bone mineral densities of non-paretic femurs observed in rats with ischemic stroke: A randomized controlled pilot study
Source: PLoS One. 2017 Mar 9;12(3):e0172889. doi: 10.1371/journal.pone.0172889 (PMC5344372; doi:10.1371/journal.pone.0172889)
Supplement: S1 File — This file contains data from animals’ bone, behavior and activity measurements. (XLSX) [file pone.0172889.s001.xlsx]

## Sheet: micro_CT,behaviour,weight,BTM 
animal	Day	group	behaviour	weight	P1NP	Rat_laps	side_0L_1R	site_0mid_1dist	cort0_trab1	femur_length	VOX_TV	VOX_BV	VOX_BVTV	Mean1_vBMD	Mean2_TMD	TRI_TV	TRI_BV	TRI_BVTV	TRI_BS	TRI_BSBV	Conn_Dens	TRI_SMI	DT_TB_N	DT_Tb_Th	DT_Tb_Sp	DT_Tb_1overN_SD	DT_Tb_Th_SD	DT_Tb_Sp_SD	TRI_TB_N	TRI_Tb_Th	TRI_Tb_Sp	TRI_DA
27	-1	1	0	329	54.397	23.01	.	.	.	.	.	.	.	.	.	.	.	.	.	.	.	.	.	.	.	.	.	.	.	.	.	.
28	-1	1	0	334	46.791	21.28	.	.	.	.	.	.	.	.	.	.	.	.	.	.	.	.	.	.	.	.	.	.	.	.	.	.
29	-1	0	0	.	39.929	32.88	.	.	.	.	.	.	.	.	.	.	.	.	.	.	.	.	.	.	.	.	.	.	.	.	.	.
30	-1	0	0	.	34.834	27.69	.	.	.	.	.	.	.	.	.	.	.	.	.	.	.	.	.	.	.	.	.	.	.	.	.	.
31	-1	0	0	.	31.647	66.48	.	.	.	.	.	.	.	.	.	.	.	.	.	.	.	.	.	.	.	.	.	.	.	.	.	.
32	-1	0	0	310	29.24	41.48	.	.	.	.	.	.	.	.	.	.	.	.	.	.	.	.	.	.	.	.	.	.	.	.	.	.
33	-1	0	0	322	32.354	55.73	.	.	.	.	.	.	.	.	.	.	.	.	.	.	.	.	.	.	.	.	.	.	.	.	.	.
34	-1	1	0	315	59.237	51.78	.	.	.	.	.	.	.	.	.	.	.	.	.	.	.	.	.	.	.	.	.	.	.	.	.	.
35	-1	0	0	308	42.755	31.01	.	.	.	.	.	.	.	.	.	.	.	.	.	.	.	.	.	.	.	.	.	.	.	.	.	.
36	-1	1	0	285	39.623	50.58	.	.	.	.	.	.	.	.	.	.	.	.	.	.	.	.	.	.	.	.	.	.	.	.	.	.
37	-1	0	0	.	.	39.9	.	.	.	.	.	.	.	.	.	.	.	.	.	.	.	.	.	.	.	.	.	.	.	.	.	.
38	-1	1	0	.	75.462	57.37	.	.	.	.	.	.	.	.	.	.	.	.	.	.	.	.	.	.	.	.	.	.	.	.	.	.
39	-1	0	0	.	41.641	33.87	.	.	.	.	.	.	.	.	.	.	.	.	.	.	.	.	.	.	.	.	.	.	.	.	.	.
40	-1	0	0	.	.	92.1	.	.	.	.	.	.	.	.	.	.	.	.	.	.	.	.	.	.	.	.	.	.	.	.	.	.
41	-1	1	0	312	35.089	50.64	.	.	.	.	.	.	.	.	.	.	.	.	.	.	.	.	.	.	.	.	.	.	.	.	.	.
42	-1	1	0	.	24.118	40.88	.	.	.	.	.	.	.	.	.	.	.	.	.	.	.	.	.	.	.	.	.	.	.	.	.	.
43	-1	1	0	.	.	42.23	.	.	.	.	.	.	.	.	.	.	.	.	.	.	.	.	.	.	.	.	.	.	.	.	.	.
44	-1	1	0	335	.	47.48	.	.	.	.	.	.	.	.	.	.	.	.	.	.	.	.	.	.	.	.	.	.	.	.	.	.
45	-1	1	0	334	57.85	40.18	.	.	.	.	.	.	.	.	.	.	.	.	.	.	.	.	.	.	.	.	.	.	.	.	.	.
46	-1	1	0	314	59.049	34.51	.	.	.	.	.	.	.	.	.	.	.	.	.	.	.	.	.	.	.	.	.	.	.	.	.	.
27	0	1	2.5	320	.	.	.	.	.	.	.	.	.	.	.	.	.	.	.	.	.	.	.	.	.	.	.	.	.	.	.	.
28	0	1	3	.	.	.	.	.	.	.	.	.	.	.	.	.	.	.	.	.	.	.	.	.	.	.	.	.	.	.	.	.
29	0	0	0	339	.	.	.	.	.	.	.	.	.	.	.	.	.	.	.	.	.	.	.	.	.	.	.	.	.	.	.	.
30	0	0	0	317	.	.	.	.	.	.	.	.	.	.	.	.	.	.	.	.	.	.	.	.	.	.	.	.	.	.	.	.
31	0	0	0	324	.	.	.	.	.	.	.	.	.	.	.	.	.	.	.	.	.	.	.	.	.	.	.	.	.	.	.	.
32	0	0	.	310	.	.	.	.	.	.	.	.	.	.	.	.	.	.	.	.	.	.	.	.	.	.	.	.	.	.	.	.
33	0	0	0	322	.	.	.	.	.	.	.	.	.	.	.	.	.	.	.	.	.	.	.	.	.	.	.	.	.	.	.	.
34	0	1	2	315	.	.	.	.	.	.	.	.	.	.	.	.	.	.	.	.	.	.	.	.	.	.	.	.	.	.	.	.
35	0	0	0	313	.	.	.	.	.	.	.	.	.	.	.	.	.	.	.	.	.	.	.	.	.	.	.	.	.	.	.	.
36	0	1	4.5	290	.	.	.	.	.	.	.	.	.	.	.	.	.	.	.	.	.	.	.	.	.	.	.	.	.	.	.	.
37	0	0	0	302	.	.	.	.	.	.	.	.	.	.	.	.	.	.	.	.	.	.	.	.	.	.	.	.	.	.	.	.
38	0	1	3	319	.	.	.	.	.	.	.	.	.	.	.	.	.	.	.	.	.	.	.	.	.	.	.	.	.	.	.	.
39	0	0	0	322	.	.	.	.	.	.	.	.	.	.	.	.	.	.	.	.	.	.	.	.	.	.	.	.	.	.	.	.
40	0	0	0	349	.	.	.	.	.	.	.	.	.	.	.	.	.	.	.	.	.	.	.	.	.	.	.	.	.	.	.	.
41	0	1	3.5	312	.	.	.	.	.	.	.	.	.	.	.	.	.	.	.	.	.	.	.	.	.	.	.	.	.	.	.	.
42	0	1	3.5	306	.	.	.	.	.	.	.	.	.	.	.	.	.	.	.	.	.	.	.	.	.	.	.	.	.	.	.	.
43	0	1	0	340	.	.	.	.	.	.	.	.	.	.	.	.	.	.	.	.	.	.	.	.	.	.	.	.	.	.	.	.
44	0	1	0	335	.	.	.	.	.	.	.	.	.	.	.	.	.	.	.	.	.	.	.	.	.	.	.	.	.	.	.	.
45	0	1	0	335	.	.	.	.	.	.	.	.	.	.	.	.	.	.	.	.	.	.	.	.	.	.	.	.	.	.	.	.
46	0	1	0	321	.	.	.	.	.	.	.	.	.	.	.	.	.	.	.	.	.	.	.	.	.	.	.	.	.	.	.	.
27	1	1	2.5	297	.	.	.	.	.	.	.	.	.	.	.	.	.	.	.	.	.	.	.	.	.	.	.	.	.	.	.	.
28	1	1	2.5	.	.	.	.	.	.	.	.	.	.	.	.	.	.	.	.	.	.	.	.	.	.	.	.	.	.	.	.	.
29	1	0	0	320	.	.	.	.	.	.	.	.	.	.	.	.	.	.	.	.	.	.	.	.	.	.	.	.	.	.	.	.
30	1	0	0	290	.	.	.	.	.	.	.	.	.	.	.	.	.	.	.	.	.	.	.	.	.	.	.	.	.	.	.	.
31	1	0	0	311	.	.	.	.	.	.	.	.	.	.	.	.	.	.	.	.	.	.	.	.	.	.	.	.	.	.	.	.
33	1	0	0	305	.	.	.	.	.	.	.	.	.	.	.	.	.	.	.	.	.	.	.	.	.	.	.	.	.	.	.	.
34	1	1	0	292	.	.	.	.	.	.	.	.	.	.	.	.	.	.	.	.	.	.	.	.	.	.	.	.	.	.	.	.
35	1	0	0	301	.	.	.	.	.	.	.	.	.	.	.	.	.	.	.	.	.	.	.	.	.	.	.	.	.	.	.	.
36	1	1	3	270	.	.	.	.	.	.	.	.	.	.	.	.	.	.	.	.	.	.	.	.	.	.	.	.	.	.	.	.
37	1	0	0	293	.	.	.	.	.	.	.	.	.	.	.	.	.	.	.	.	.	.	.	.	.	.	.	.	.	.	.	.
38	1	1	3	297	.	.	.	.	.	.	.	.	.	.	.	.	.	.	.	.	.	.	.	.	.	.	.	.	.	.	.	.
39	1	0	0.5	296	.	.	.	.	.	.	.	.	.	.	.	.	.	.	.	.	.	.	.	.	.	.	.	.	.	.	.	.
40	1	0	0	323	.	.	.	.	.	.	.	.	.	.	.	.	.	.	.	.	.	.	.	.	.	.	.	.	.	.	.	.
41	1	1	2.5	285	.	.	.	.	.	.	.	.	.	.	.	.	.	.	.	.	.	.	.	.	.	.	.	.	.	.	.	.
42	1	1	1.5	285	.	.	.	.	.	.	.	.	.	.	.	.	.	.	.	.	.	.	.	.	.	.	.	.	.	.	.	.
43	1	1	0	329	.	.	.	.	.	.	.	.	.	.	.	.	.	.	.	.	.	.	.	.	.	.	.	.	.	.	.	.
44	1	1	0	312	.	.	.	.	.	.	.	.	.	.	.	.	.	.	.	.	.	.	.	.	.	.	.	.	.	.	.	.
44	1	1	0	.	.	.	.	.	.	.	.	.	.	.	.	.	.	.	.	.	.	.	.	.	.	.	.	.	.	.	.	.
44	1	1	0	.	.	.	.	.	.	.	.	.	.	.	.	.	.	.	.	.	.	.	.	.	.	.	.	.	.	.	.	.
44	1	1	0	.	.	.	.	.	.	.	.	.	.	.	.	.	.	.	.	.	.	.	.	.	.	.	.	.	.	.	.	.
45	1	1	0	314	.	.	.	.	.	.	.	.	.	.	.	.	.	.	.	.	.	.	.	.	.	.	.	.	.	.	.	.
46	1	1	0	302	.	.	.	.	.	.	.	.	.	.	.	.	.	.	.	.	.	.	.	.	.	.	.	.	.	.	.	.
27	2	1	0	279	.	.	.	.	.	.	.	.	.	.	.	.	.	.	.	.	.	.	.	.	.	.	.	.	.	.	.	.
28	2	1	3	296	.	.	.	.	.	.	.	.	.	.	.	.	.	.	.	.	.	.	.	.	.	.	.	.	.	.	.	.
29	2	0	0	313	.	.	.	.	.	.	.	.	.	.	.	.	.	.	.	.	.	.	.	.	.	.	.	.	.	.	.	.
30	2	0	0	281	.	.	.	.	.	.	.	.	.	.	.	.	.	.	.	.	.	.	.	.	.	.	.	.	.	.	.	.
31	2	0	0	301	.	.	.	.	.	.	.	.	.	.	.	.	.	.	.	.	.	.	.	.	.	.	.	.	.	.	.	.
32	2	0	.	.	.	.	.	.	.	.	.	.	.	.	.	.	.	.	.	.	.	.	.	.	.	.	.	.	.	.	.	.
33	2	0	0	308	.	.	.	.	.	.	.	.	.	.	.	.	.	.	.	.	.	.	.	.	.	.	.	.	.	.	.	.
34	2	1	0	289	.	.	.	.	.	.	.	.	.	.	.	.	.	.	.	.	.	.	.	.	.	.	.	.	.	.	.	.
35	2	0	0	294	.	.	.	.	.	.	.	.	.	.	.	.	.	.	.	.	.	.	.	.	.	.	.	.	.	.	.	.
36	2	1	2.5	252	.	.	.	.	.	.	.	.	.	.	.	.	.	.	.	.	.	.	.	.	.	.	.	.	.	.	.	.
37	2	0	0	286	.	.	.	.	.	.	.	.	.	.	.	.	.	.	.	.	.	.	.	.	.	.	.	.	.	.	.	.
38	2	1	1.5	278	.	.	.	.	.	.	.	.	.	.	.	.	.	.	.	.	.	.	.	.	.	.	.	.	.	.	.	.
39	2	0	0	295	.	.	.	.	.	.	.	.	.	.	.	.	.	.	.	.	.	.	.	.	.	.	.	.	.	.	.	.
40	2	0	0	314	.	.	.	.	.	.	.	.	.	.	.	.	.	.	.	.	.	.	.	.	.	.	.	.	.	.	.	.
41	2	1	1.5	261	.	.	.	.	.	.	.	.	.	.	.	.	.	.	.	.	.	.	.	.	.	.	.	.	.	.	.	.
42	2	1	0.5	274	.	.	.	.	.	.	.	.	.	.	.	.	.	.	.	.	.	.	.	.	.	.	.	.	.	.	.	.
43	2	1	0	320	.	.	.	.	.	.	.	.	.	.	.	.	.	.	.	.	.	.	.	.	.	.	.	.	.	.	.	.
44	2	1	.	.	.	.	.	.	.	.	.	.	.	.	.	.	.	.	.	.	.	.	.	.	.	.	.	.	.	.	.	.
45	2	1	0	307	.	.	.	.	.	.	.	.	.	.	.	.	.	.	.	.	.	.	.	.	.	.	.	.	.	.	.	.
46	2	1	0	292	.	.	.	.	.	.	.	.	.	.	.	.	.	.	.	.	.	.	.	.	.	.	.	.	.	.	.	.
27	3	1	0	267	.	.	.	.	.	.	.	.	.	.	.	.	.	.	.	.	.	.	.	.	.	.	.	.	.	.	.	.
28	3	1	2.5	302	.	.	.	.	.	.	.	.	.	.	.	.	.	.	.	.	.	.	.	.	.	.	.	.	.	.	.	.
29	3	0	0	313	.	.	.	.	.	.	.	.	.	.	.	.	.	.	.	.	.	.	.	.	.	.	.	.	.	.	.	.
30	3	0	0	282	.	.	.	.	.	.	.	.	.	.	.	.	.	.	.	.	.	.	.	.	.	.	.	.	.	.	.	.
31	3	0	0	.	.	.	.	.	.	.	.	.	.	.	.	.	.	.	.	.	.	.	.	.	.	.	.	.	.	.	.	.
33	3	0	0	305	.	.	.	.	.	.	.	.	.	.	.	.	.	.	.	.	.	.	.	.	.	.	.	.	.	.	.	.
34	3	1	0	288	.	.	.	.	.	.	.	.	.	.	.	.	.	.	.	.	.	.	.	.	.	.	.	.	.	.	.	.
35	3	0	0	295	.	.	.	.	.	.	.	.	.	.	.	.	.	.	.	.	.	.	.	.	.	.	.	.	.	.	.	.
36	3	1	2	256	.	.	.	.	.	.	.	.	.	.	.	.	.	.	.	.	.	.	.	.	.	.	.	.	.	.	.	.
37	3	0	0	288	.	.	.	.	.	.	.	.	.	.	.	.	.	.	.	.	.	.	.	.	.	.	.	.	.	.	.	.
38	3	1	1.5	287	.	.	.	.	.	.	.	.	.	.	.	.	.	.	.	.	.	.	.	.	.	.	.	.	.	.	.	.
39	3	0	0	299	.	.	.	.	.	.	.	.	.	.	.	.	.	.	.	.	.	.	.	.	.	.	.	.	.	.	.	.
40	3	0	0	315	.	.	.	.	.	.	.	.	.	.	.	.	.	.	.	.	.	.	.	.	.	.	.	.	.	.	.	.
41	3	1	2	248	.	.	.	.	.	.	.	.	.	.	.	.	.	.	.	.	.	.	.	.	.	.	.	.	.	.	.	.
42	3	1	0.5	284	.	.	.	.	.	.	.	.	.	.	.	.	.	.	.	.	.	.	.	.	.	.	.	.	.	.	.	.
43	3	1	0	321	.	.	.	.	.	.	.	.	.	.	.	.	.	.	.	.	.	.	.	.	.	.	.	.	.	.	.	.
45	3	1	0.5	315	.	.	.	.	.	.	.	.	.	.	.	.	.	.	.	.	.	.	.	.	.	.	.	.	.	.	.	.
46	3	1	0	303	.	.	.	.	.	.	.	.	.	.	.	.	.	.	.	.	.	.	.	.	.	.	.	.	.	.	.	.
27	4	1	0.5	278	.	.	.	.	.	.	.	.	.	.	.	.	.	.	.	.	.	.	.	.	.	.	.	.	.	.	.	.
28	4	1	2	299	.	.	.	.	.	.	.	.	.	.	.	.	.	.	.	.	.	.	.	.	.	.	.	.	.	.	.	.
29	4	0	0	315	.	.	.	.	.	.	.	.	.	.	.	.	.	.	.	.	.	.	.	.	.	.	.	.	.	.	.	.
30	4	0	0	278	.	.	.	.	.	.	.	.	.	.	.	.	.	.	.	.	.	.	.	.	.	.	.	.	.	.	.	.
27	6	1	0	279	.	.	.	.	.	.	.	.	.	.	.	.	.	.	.	.	.	.	.	.	.	.	.	.	.	.	.	.
27	6	1	2	218	.	.	0	1	0	.	6.1675	5.4218	0.8791	853.169	967.565	32.48	5.428	0.167	54.173	9.978	209.528	1.4728	4.7239	0.0703	0.1972	0.0804	0.0295	0.0853	38.4767	4.7611	0.052	0.1581
27	6	1	2	218	28.47	.	1	1	0	.	5.2494	4.3693	0.8323	796.829	943.33	29.32	4.378	0.149	53.15	12.139	.	.	.	.	.	.	.	.	.	.	.	.
27	6	1	2	218	.	.	0	1	1	.	14.6782	3.6365	0.2477	295.564	916.471	0	14.5607	3.6035	0.2475	138.649	193.185	1.5783	4.7821	0.0643	0.1962	0.0799	0.0227	0.0864	40.7723	4.5988	0.0491	0.1684
27	6	1	2	218	28.47	.	1	1	1	.	13.3809	3.0393	0.2271	267.801	889.975	0	13.2723	2.994	0.2256	122.074	.	.	.	.	.	.	.	.	.	.	.	.
28	6	1	1	304	.	.	.	.	.	.	.	.	.	.	.	.	.	.	.	.	.	.	.	.	.	.	.	.	.	.	.	.
29	6	0	0	.	.	.	.	.	.	.	.	.	.	.	.	.	.	.	.	.	.	.	.	.	.	.	.	.	.	.	.	.
30	6	0	0	.	.	.	.	.	.	.	.	.	.	.	.	.	.	.	.	.	.	.	.	.	.	.	.	.	.	.	.	.
31	6	0	0	.	.	.	.	.	.	.	.	.	.	.	.	.	.	.	.	.	.	.	.	.	.	.	.	.	.	.	.	.
33	6	0	0	.	.	.	.	.	.	.	.	.	.	.	.	.	.	.	.	.	.	.	.	.	.	.	.	.	.	.	.	.
34	6	1	0	.	.	.	.	.	.	.	.	.	.	.	.	.	.	.	.	.	.	.	.	.	.	.	.	.	.	.	.	.
39	6	0	0	.	.	.	.	.	.	.	.	.	.	.	.	.	.	.	.	.	.	.	.	.	.	.	.	.	.	.	.	.
40	6	0	0	.	.	.	.	.	.	.	.	.	.	.	.	.	.	.	.	.	.	.	.	.	.	.	.	.	.	.	.	.
41	6	1	2	218	.	.	.	.	.	.	.	.	.	.	.	.	.	.	.	.	.	.	.	.	.	.	.	.	.	.	.	.
41	6	1	2	218	.	.	0	0	0	.	12.7535	10.5845	0.8299	1055.1	1133.42	32.337	10.746	0.333	91.881	8.55	.	.	.	.	.	.	.	.	.	.	.	.
41	6	1	2	218	28.47	.	1	0	0	.	12.5643	10.3797	0.8261	1052.21	1128.72	32.227	10.566	0.327	98.215	9.294	.	.	.	.	.	.	.	.	.	.	.	.
42	6	1	0.5	282	.	.	.	.	.	.	.	.	.	.	.	.	.	.	.	.	.	.	.	.	.	.	.	.	.	.	.	.
43	6	1	0	.	.	.	.	.	.	.	.	.	.	.	.	.	.	.	.	.	.	.	.	.	.	.	.	.	.	.	.	.
45	6	1	0	.	.	.	.	.	.	.	.	.	.	.	.	.	.	.	.	.	.	.	.	.	.	.	.	.	.	.	.	.
46	6	1	0	.	.	.	.	.	.	.	.	.	.	.	.	.	.	.	.	.	.	.	.	.	.	.	.	.	.	.	.	.
27	7	1	0	.	19.715	28.46	.	.	.	.	.	.	.	.	.	.	.	.	.	.	.	.	.	.	.	.	.	.	.	.	.	.
28	7	1	0	.	19.262	31.22	.	.	.	.	.	.	.	.	.	.	.	.	.	.	.	.	.	.	.	.	.	.	.	.	.	.
29	7	0	0	.	25.683	32.67	.	.	.	.	.	.	.	.	.	.	.	.	.	.	.	.	.	.	.	.	.	.	.	.	.	.
30	7	0	0	277	29.766	31.32	.	.	.	.	.	.	.	.	.	.	.	.	.	.	.	.	.	.	.	.	.	.	.	.	.	.
31	7	0	0	.	24.176	39.27	.	.	.	.	.	.	.	.	.	.	.	.	.	.	.	.	.	.	.	.	.	.	.	.	.	.
32	7	0	.	.	.	.	.	.	.	.	.	.	.	.	.	.	.	.	.	.	.	.	.	.	.	.	.	.	.	.	.	.
33	7	0	0	301	59.924	48.3	.	.	.	.	.	.	.	.	.	.	.	.	.	.	.	.	.	.	.	.	.	.	.	.	.	.
34	7	1	0	289	43.799	41.63	.	.	.	.	.	.	.	.	.	.	.	.	.	.	.	.	.	.	.	.	.	.	.	.	.	.
35	7	0	0	288	23.447	32.03	.	.	.	.	.	.	.	.	.	.	.	.	.	.	.	.	.	.	.	.	.	.	.	.	.	.
36	7	1	1.5	247	27.614	.	.	.	.	.	.	.	.	.	.	.	.	.	.	.	.	.	.	.	.	.	.	.	.	.	.	.
37	7	0	0	.	33.716	53.83	.	.	.	.	.	.	.	.	.	.	.	.	.	.	.	.	.	.	.	.	.	.	.	.	.	.
38	7	1	0	.	31.703	46.65	.	.	.	.	.	.	.	.	.	.	.	.	.	.	.	.	.	.	.	.	.	.	.	.	.	.
39	7	0	0	.	31.639	50.16	.	.	.	.	.	.	.	.	.	.	.	.	.	.	.	.	.	.	.	.	.	.	.	.	.	.
40	7	0	0	.	45.526	30.32	.	.	.	.	.	.	.	.	.	.	.	.	.	.	.	.	.	.	.	.	.	.	.	.	.	.
41	7	1	.	.	.	.	.	.	.	.	.	.	.	.	.	.	.	.	.	.	.	.	.	.	.	.	.	.	.	.	.	.
42	7	1	0	.	31.281	42.54	.	.	.	.	.	.	.	.	.	.	.	.	.	.	.	.	.	.	.	.	.	.	.	.	.	.
43	7	1	0	.	29.465	27.14	.	.	.	.	.	.	.	.	.	.	.	.	.	.	.	.	.	.	.	.	.	.	.	.	.	.
44	7	1	.	.	.	.	.	.	.	.	.	.	.	.	.	.	.	.	.	.	.	.	.	.	.	.	.	.	.	.	.	.
45	7	1	0	.	.	32.88	.	.	.	.	.	.	.	.	.	.	.	.	.	.	.	.	.	.	.	.	.	.	.	.	.	.
46	7	1	0	.	.	43.38	.	.	.	.	.	.	.	.	.	.	.	.	.	.	.	.	.	.	.	.	.	.	.	.	.	.
36	8	1	1.5	255	.	.	.	.	.	.	.	.	.	.	.	.	.	.	.	.	.	.	.	.	.	.	.	.	.	.	.	.
37	8	0	0	281	.	.	.	.	.	.	.	.	.	.	.	.	.	.	.	.	.	.	.	.	.	.	.	.	.	.	.	.
38	8	1	0	276	.	.	.	.	.	.	.	.	.	.	.	.	.	.	.	.	.	.	.	.	.	.	.	.	.	.	.	.
42	8	1	0	.	.	.	.	.	.	.	.	.	.	.	.	.	.	.	.	.	.	.	.	.	.	.	.	.	.	.	.	.
43	8	1	0	.	.	.	.	.	.	.	.	.	.	.	.	.	.	.	.	.	.	.	.	.	.	.	.	.	.	.	.	.
45	8	1	0	.	.	.	.	.	.	.	.	.	.	.	.	.	.	.	.	.	.	.	.	.	.	.	.	.	.	.	.	.
46	8	1	0	.	.	.	.	.	.	.	.	.	.	.	.	.	.	.	.	.	.	.	.	.	.	.	.	.	.	.	.	.
34	9	1	0	.	.	.	.	.	.	.	.	.	.	.	.	.	.	.	.	.	.	.	.	.	.	.	.	.	.	.	.	.
36	9	1	1	267	.	.	.	.	.	.	.	.	.	.	.	.	.	.	.	.	.	.	.	.	.	.	.	.	.	.	.	.
33	10	0	0	.	.	.	.	.	.	.	.	.	.	.	.	.	.	.	.	.	.	.	.	.	.	.	.	.	.	.	.	.
36	10	1	0	275	.	.	.	.	.	.	.	.	.	.	.	.	.	.	.	.	.	.	.	.	.	.	.	.	.	.	.	.
27	13	1	0	.	.	.	.	.	.	.	.	.	.	.	.	.	.	.	.	.	.	.	.	.	.	.	.	.	.	.	.	.
29	13	0	0	.	.	.	.	.	.	.	.	.	.	.	.	.	.	.	.	.	.	.	.	.	.	.	.	.	.	.	.	.
30	13	0	0	.	.	.	.	.	.	.	.	.	.	.	.	.	.	.	.	.	.	.	.	.	.	.	.	.	.	.	.	.
31	13	0	0	.	.	.	.	.	.	.	.	.	.	.	.	.	.	.	.	.	.	.	.	.	.	.	.	.	.	.	.	.
33	13	0	0	.	.	.	.	.	.	.	.	.	.	.	.	.	.	.	.	.	.	.	.	.	.	.	.	.	.	.	.	.
34	13	1	0	.	.	.	.	.	.	.	.	.	.	.	.	.	.	.	.	.	.	.	.	.	.	.	.	.	.	.	.	.
37	13	0	0	.	.	.	.	.	.	.	.	.	.	.	.	.	.	.	.	.	.	.	.	.	.	.	.	.	.	.	.	.
38	13	1	0	.	.	.	.	.	.	.	.	.	.	.	.	.	.	.	.	.	.	.	.	.	.	.	.	.	.	.	.	.
39	13	0	0	.	.	.	.	.	.	.	.	.	.	.	.	.	.	.	.	.	.	.	.	.	.	.	.	.	.	.	.	.
40	13	0	0	.	.	.	.	.	.	.	.	.	.	.	.	.	.	.	.	.	.	.	.	.	.	.	.	.	.	.	.	.
45	13	1	0	.	.	.	.	.	.	.	.	.	.	.	.	.	.	.	.	.	.	.	.	.	.	.	.	.	.	.	.	.
46	13	1	0	.	.	.	.	.	.	.	.	.	.	.	.	.	.	.	.	.	.	.	.	.	.	.	.	.	.	.	.	.
27	14	1	0	.	26.788	24.01	.	.	.	.	.	.	.	.	.	.	.	.	.	.	.	.	.	.	.	.	.	.	.	.	.	.
28	14	1	0	.	45.504	24.12	.	.	.	.	.	.	.	.	.	.	.	.	.	.	.	.	.	.	.	.	.	.	.	.	.	.
29	14	0	0	.	48.4	43.85	.	.	.	.	.	.	.	.	.	.	.	.	.	.	.	.	.	.	.	.	.	.	.	.	.	.
30	14	0	0	.	37.18	.	.	.	.	.	.	.	.	.	.	.	.	.	.	.	.	.	.	.	.	.	.	.	.	.	.	.
31	14	0	0	314	31.884	27.88	.	.	.	.	.	.	.	.	.	.	.	.	.	.	.	.	.	.	.	.	.	.	.	.	.	.
32	14	0	.	.	.	.	.	.	.	.	.	.	.	.	.	.	.	.	.	.	.	.	.	.	.	.	.	.	.	.	.	.
33	14	0	0	.	42.619	36.98	.	.	.	.	.	.	.	.	.	.	.	.	.	.	.	.	.	.	.	.	.	.	.	.	.	.
34	14	1	0	.	22.567	44.42	.	.	.	.	.	.	.	.	.	.	.	.	.	.	.	.	.	.	.	.	.	.	.	.	.	.
35	14	0	0	.	39.73	40.22	.	.	.	.	.	.	.	.	.	.	.	.	.	.	.	.	.	.	.	.	.	.	.	.	.	.
36	14	1	0	.	33.126	48.45	.	.	.	.	.	.	.	.	.	.	.	.	.	.	.	.	.	.	.	.	.	.	.	.	.	.
37	14	0	0	.	.	28.56	.	.	.	.	.	.	.	.	.	.	.	.	.	.	.	.	.	.	.	.	.	.	.	.	.	.
38	14	1	0	.	26.641	46.54	.	.	.	.	.	.	.	.	.	.	.	.	.	.	.	.	.	.	.	.	.	.	.	.	.	.
39	14	0	0	.	.	.	.	.	.	.	.	.	.	.	.	.	.	.	.	.	.	.	.	.	.	.	.	.	.	.	.	.
40	14	0	0	.	.	.	.	.	.	.	.	.	.	.	.	.	.	.	.	.	.	.	.	.	.	.	.	.	.	.	.	.
41	14	1	.	.	.	.	.	.	.	.	.	.	.	.	.	.	.	.	.	.	.	.	.	.	.	.	.	.	.	.	.	.
42	14	1	0	.	.	39.56	.	.	.	.	.	.	.	.	.	.	.	.	.	.	.	.	.	.	.	.	.	.	.	.	.	.
43	14	1	0	334	29.013	26.25	.	.	.	.	.	.	.	.	.	.	.	.	.	.	.	.	.	.	.	.	.	.	.	.	.	.
44	14	1	.	.	.	.	.	.	.	.	.	.	.	.	.	.	.	.	.	.	.	.	.	.	.	.	.	.	.	.	.	.
45	14	1	0	.	44.126	20.95	.	.	.	.	.	.	.	.	.	.	.	.	.	.	.	.	.	.	.	.	.	.	.	.	.	.
46	14	1	0	.	.	33.9	.	.	.	.	.	.	.	.	.	.	.	.	.	.	.	.	.	.	.	.	.	.	.	.	.	.
35	15	0	0	300	.	.	.	.	.	.	.	.	.	.	.	.	.	.	.	.	.	.	.	.	.	.	.	.	.	.	.	.
36	15	1	1	272	.	.	.	.	.	.	.	.	.	.	.	.	.	.	.	.	.	.	.	.	.	.	.	.	.	.	.	.
42	15	1	0	.	.	.	.	.	.	.	.	.	.	.	.	.	.	.	.	.	.	.	.	.	.	.	.	.	.	.	.	.
31	16	0	0	.	.	.	.	.	.	.	.	.	.	.	.	.	.	.	.	.	.	.	.	.	.	.	.	.	.	.	.	.
29	18	0	0	344	.	.	.	.	.	.	.	.	.	.	.	.	.	.	.	.	.	.	.	.	.	.	.	.	.	.	.	.
30	18	0	0	311	.	.	.	.	.	.	.	.	.	.	.	.	.	.	.	.	.	.	.	.	.	.	.	.	.	.	.	.
43	19	1	0	.	.	.	.	.	.	.	.	.	.	.	.	.	.	.	.	.	.	.	.	.	.	.	.	.	.	.	.	.
27	20	1	0	.	.	.	.	.	.	.	.	.	.	.	.	.	.	.	.	.	.	.	.	.	.	.	.	.	.	.	.	.
28	20	1	0	.	.	.	.	.	.	.	.	.	.	.	.	.	.	.	.	.	.	.	.	.	.	.	.	.	.	.	.	.
29	20	0	0	.	.	.	.	.	.	.	.	.	.	.	.	.	.	.	.	.	.	.	.	.	.	.	.	.	.	.	.	.
30	20	0	0	.	.	.	.	.	.	.	.	.	.	.	.	.	.	.	.	.	.	.	.	.	.	.	.	.	.	.	.	.
31	20	0	0	.	.	.	.	.	.	.	.	.	.	.	.	.	.	.	.	.	.	.	.	.	.	.	.	.	.	.	.	.
35	20	0	0	.	.	.	.	.	.	.	.	.	.	.	.	.	.	.	.	.	.	.	.	.	.	.	.	.	.	.	.	.
36	20	1	0	.	.	.	.	.	.	.	.	.	.	.	.	.	.	.	.	.	.	.	.	.	.	.	.	.	.	.	.	.
39	20	0	0	.	.	.	.	.	.	.	.	.	.	.	.	.	.	.	.	.	.	.	.	.	.	.	.	.	.	.	.	.
42	20	1	0	.	.	.	.	.	.	.	.	.	.	.	.	.	.	.	.	.	.	.	.	.	.	.	.	.	.	.	.	.
43	20	1	0	.	.	.	.	.	.	.	.	.	.	.	.	.	.	.	.	.	.	.	.	.	.	.	.	.	.	.	.	.
27	21	1	0	.	.	33.79	.	.	.	.	.	.	.	.	.	.	.	.	.	.	.	.	.	.	.	.	.	.	.	.	.	.
28	21	1	0	.	42.129	29.4	.	.	.	.	.	.	.	.	.	.	.	.	.	.	.	.	.	.	.	.	.	.	.	.	.	.
29	21	0	0	335	32.124	39.76	.	.	.	.	.	.	.	.	.	.	.	.	.	.	.	.	.	.	.	.	.	.	.	.	.	.
30	21	0	0	308	.	.	.	.	.	.	.	.	.	.	.	.	.	.	.	.	.	.	.	.	.	.	.	.	.	.	.	.
31	21	0	0	320	26.744	43.75	.	.	.	.	.	.	.	.	.	.	.	.	.	.	.	.	.	.	.	.	.	.	.	.	.	.
32	21	0	.	.	.	.	.	.	.	.	.	.	.	.	.	.	.	.	.	.	.	.	.	.	.	.	.	.	.	.	.	.
33	21	0	0	.	41.092	54.1	.	.	.	.	.	.	.	.	.	.	.	.	.	.	.	.	.	.	.	.	.	.	.	.	.	.
34	21	1	0	.	38.526	54.33	.	.	.	.	.	.	.	.	.	.	.	.	.	.	.	.	.	.	.	.	.	.	.	.	.	.
35	21	0	0	.	5.173	39.51	.	.	.	.	.	.	.	.	.	.	.	.	.	.	.	.	.	.	.	.	.	.	.	.	.	.
36	21	1	0	.	.	52.94	.	.	.	.	.	.	.	.	.	.	.	.	.	.	.	.	.	.	.	.	.	.	.	.	.	.
37	21	0	0	.	35.473	40.16	.	.	.	.	.	.	.	.	.	.	.	.	.	.	.	.	.	.	.	.	.	.	.	.	.	.
38	21	1	0	.	43.872	42.51	.	.	.	.	.	.	.	.	.	.	.	.	.	.	.	.	.	.	.	.	.	.	.	.	.	.
39	21	0	0	.	.	46.59	.	.	.	.	.	.	.	.	.	.	.	.	.	.	.	.	.	.	.	.	.	.	.	.	.	.
40	21	0	0	.	29.607	35.26	.	.	.	.	.	.	.	.	.	.	.	.	.	.	.	.	.	.	.	.	.	.	.	.	.	.
41	21	1	.	.	.	.	.	.	.	.	.	.	.	.	.	.	.	.	.	.	.	.	.	.	.	.	.	.	.	.	.	.
42	21	1	0	.	27.066	38.56	.	.	.	.	.	.	.	.	.	.	.	.	.	.	.	.	.	.	.	.	.	.	.	.	.	.
43	21	1	0	.	28.881	37.68	.	.	.	.	.	.	.	.	.	.	.	.	.	.	.	.	.	.	.	.	.	.	.	.	.	.
44	21	1	.	.	.	.	.	.	.	.	.	.	.	.	.	.	.	.	.	.	.	.	.	.	.	.	.	.	.	.	.	.
45	21	1	0	330	50.212	44.53	.	.	.	.	.	.	.	.	.	.	.	.	.	.	.	.	.	.	.	.	.	.	.	.	.	.
46	21	1	0.5	320	47.5	45.04	.	.	.	.	.	.	.	.	.	.	.	.	.	.	.	.	.	.	.	.	.	.	.	.	.	.
33	22	0	0	324	.	.	.	.	.	.	.	.	.	.	.	.	.	.	.	.	.	.	.	.	.	.	.	.	.	.	.	.
34	22	1	0	324	.	.	.	.	.	.	.	.	.	.	.	.	.	.	.	.	.	.	.	.	.	.	.	.	.	.	.	.
37	22	0	0	.	.	.	.	.	.	.	.	.	.	.	.	.	.	.	.	.	.	.	.	.	.	.	.	.	.	.	.	.
38	22	1	0	.	.	.	.	.	.	.	.	.	.	.	.	.	.	.	.	.	.	.	.	.	.	.	.	.	.	.	.	.
46	22	1	0	.	.	.	.	.	.	.	.	.	.	.	.	.	.	.	.	.	.	.	.	.	.	.	.	.	.	.	.	.
29	23	0	0	.	.	.	.	.	.	.	.	.	.	.	.	.	.	.	.	.	.	.	.	.	.	.	.	.	.	.	.	.
30	23	0	0	.	.	.	.	.	.	.	.	.	.	.	.	.	.	.	.	.	.	.	.	.	.	.	.	.	.	.	.	.
27	26	1	0	.	.	.	.	.	.	.	.	.	.	.	.	.	.	.	.	.	.	.	.	.	.	.	.	.	.	.	.	.
28	26	1	0	.	.	.	.	.	.	.	.	.	.	.	.	.	.	.	.	.	.	.	.	.	.	.	.	.	.	.	.	.
29	26	0	0	.	.	.	.	.	.	.	.	.	.	.	.	.	.	.	.	.	.	.	.	.	.	.	.	.	.	.	.	.
27	27	1	0	.	.	.	.	.	.	.	.	.	.	.	.	.	.	.	.	.	.	.	.	.	.	.	.	.	.	.	.	.
28	27	1	0	.	.	.	.	.	.	.	.	.	.	.	.	.	.	.	.	.	.	.	.	.	.	.	.	.	.	.	.	.
29	27	0	0	.	.	.	.	.	.	.	.	.	.	.	.	.	.	.	.	.	.	.	.	.	.	.	.	.	.	.	.	.
30	27	0	0	.	.	.	.	.	.	.	.	.	.	.	.	.	.	.	.	.	.	.	.	.	.	.	.	.	.	.	.	.
31	27	0	0	.	.	.	.	.	.	.	.	.	.	.	.	.	.	.	.	.	.	.	.	.	.	.	.	.	.	.	.	.
33	27	0	0	.	.	.	.	.	.	.	.	.	.	.	.	.	.	.	.	.	.	.	.	.	.	.	.	.	.	.	.	.
34	27	1	0	.	.	.	.	.	.	.	.	.	.	.	.	.	.	.	.	.	.	.	.	.	.	.	.	.	.	.	.	.
35	27	0	0	.	.	.	.	.	.	.	.	.	.	.	.	.	.	.	.	.	.	.	.	.	.	.	.	.	.	.	.	.
36	27	1	0	.	.	.	.	.	.	.	.	.	.	.	.	.	.	.	.	.	.	.	.	.	.	.	.	.	.	.	.	.
37	27	0	0	.	.	.	.	.	.	.	.	.	.	.	.	.	.	.	.	.	.	.	.	.	.	.	.	.	.	.	.	.
38	27	1	0	.	.	.	.	.	.	.	.	.	.	.	.	.	.	.	.	.	.	.	.	.	.	.	.	.	.	.	.	.
39	27	0	0	.	.	.	.	.	.	.	.	.	.	.	.	.	.	.	.	.	.	.	.	.	.	.	.	.	.	.	.	.
40	27	0	0	.	.	.	.	.	.	.	.	.	.	.	.	.	.	.	.	.	.	.	.	.	.	.	.	.	.	.	.	.
42	27	1	0	.	.	.	.	.	.	.	.	.	.	.	.	.	.	.	.	.	.	.	.	.	.	.	.	.	.	.	.	.
43	27	1	0	.	.	.	.	.	.	.	.	.	.	.	.	.	.	.	.	.	.	.	.	.	.	.	.	.	.	.	.	.
45	27	1	0	.	.	.	.	.	.	.	.	.	.	.	.	.	.	.	.	.	.	.	.	.	.	.	.	.	.	.	.	.
46	27	1	0	.	.	.	.	.	.	.	.	.	.	.	.	.	.	.	.	.	.	.	.	.	.	.	.	.	.	.	.	.
27	28	1	0	326	.	.	0	0	0	36.25	13.5374	10.8172	0.7991	1035.21	1124.37	35.175	11.046	0.314	121.785	11.025	.	.	.	.	.	.	.	.
27	28	1	0	326	32.753	30.2	1	0	0	35.66	14.1927	11.2524	0.7928	1031.23	1123.56	36.436	11.511	0.315	130.234	11.313	.	.	.	.	.	.	.	.	.	.	.	.
28	28	1	2	341	35.868	31.7	0	0	0	36.59	15.4564	11.9049	0.7702	1016.4	1116.51	41.654	12.189	0.292	148.588	12.189	.	.	.	.	.	.	.	.	.	.	.	.
28	28	1	2	341	32.753	30.2	1	0	0	36.36	14.4775	12.3413	0.8525	1070.57	1139.75	40.447	12.508	0.309	96.377	7.705	.	.	.	.	.	.	.	.	.	.	.	.
28	28	1	0	326	.	.	0	1	0	36.25	5.7434	5.1808	0.902	868.994	961.687	24.886	5.167	0.207	42.799	8.282	.	.	.	.	.	.	.	.	.	.	.	.
28	28	1	0	326	32.753	30.2	1	1	0	35.66	5.564	4.7786	0.8588	820.251	946.133	30.084	4.782	0.159	54.252	11.343	230.664	1.2004	5.1369	0.0696	0.1804	0.0762	0.0278	0.0859	37.2586	5.2474	0.0537	0.1369
28	28	1	0	326	.	.	0	1	1	36.25	11.6172	2.266	0.1951	195.365	882.469	0	11.5142	2.2284	0.1935	86.8221	.	.	.	.	.	.	.	.	.	.	.	.
28	28	1	0	326	32.753	30.2	1	1	1	35.66	14.0238	3.8742	0.2763	314.193	886.267	0	13.9025	3.8425	0.2764	140.498	222.821	1.4321	5.0189	0.0692	0.1843	0.0751	0.0279	0.083	38.0191	4.9855	0.0526	0.148
29	28	0	0	348	35.868	31.7	0	0	0	36.62	13.9246	11.7382	0.843	1063.97	1134.5	35.49	11.932	0.336	101.164	8.478	.	.	.	.	.	.	.	.	.	.	.	.
29	28	0	0	348	39.505	67.7	1	0	0	36.44	14.0015	11.6586	0.8327	1056.64	1130.7	35.591	11.875	0.333	110.116	9.272	.	.	.	.	.	.	.	.	.	.	.	.
29	28	1	2	341	35.868	31.7	0	1	0	.	5.9671	5.0928	0.8535	774.854	969.555	159.888	5.119	0.032	64.302	12.56	126.622	1.6023	3.4038	0.0668	0.2945	0.199	0.0222	0.222	38.9615	3.7702	0.0513	0.2139
29	28	1	2	341	32.753	30.2	1	1	0	.	5.6181	4.9267	0.8769	849.732	965.938	31.507	4.925	0.156	51.511	10.458	.	.	.	.	.	.	.	.	.	.	.	.
29	28	1	2	341	35.868	31.7	0	1	1	.	14.4076	3.7752	0.262	306.959	905.981	0	14.2803	3.7315	0.2613	137.148	195.097	1.1941	4.9607	0.0696	0.1808	0.0707	0.0229	0.0752	36.5637	5.053	0.0547	0.1432
29	28	1	2	341	32.753	30.2	1	1	1	.	14.9132	3.8728	0.2597	299.995	909.598	0	14.7932	3.8425	0.2597	138.338	.	.	.	.	.	.	.	.	.	.	.	.
30	28	0	0	341	37.015	36.37	0	0	0	36.31	13.4839	11.7465	0.8711	1088.2	1152.14	31.842	11.86	0.372	76	6.408	.	.	.	.	.	.	.	.	.	.	.	.
30	28	0	0	341	39.505	67.7	1	0	0	35.96	12.6621	10.5496	0.8332	1059.35	1130.8	32.926	10.717	0.325	99.971	9.328	.	.	.	.	.	.	.	.	.	.	.	.
30	28	0	0	348	35.868	31.7	0	1	0	.	5.6905	5.0906	0.8946	871.798	971.454	30.832	5.076	0.164	44.992	8.862	.	.	.	.	.	.	.	.	.	.	.	.
30	28	0	0	348	39.505	67.7	1	1	0	.	6.3524	5.5049	0.8666	864.744	994.966	29.875	5.501	0.184	55.577	10.102	182.83	1.3098	4.5971	0.0679	0.2	0.0831	0.0222	0.0906	37.5951	4.707	0.0532	0.1592
30	28	0	0	348	35.868	31.7	0	1	1	.	13.4482	3.4555	0.257	295.383	904.444	0	13.3357	3.4262	0.2569	131.153	.	.	.	.	.	.	.	.	.	.	.	.
30	28	0	0	348	39.505	67.7	1	1	1	.	13.4567	3.8889	0.289	340.238	931.212	0	13.3417	3.8553	0.289	137.523	159.244	1.5966	4.0864	0.0699	0.2347	0.1092	0.0271	0.1199	37.8699	4.1134	0.0528	0.1903
31	28	0	0	328	37.015	36.37	0	0	0	36.93	14.2002	11.5761	0.8152	1040.18	1126.09	35.251	11.789	0.334	111.401	9.449	.	.	.	.	.	.	.	.	.	.	.	.
31	28	0	0	328	.	39.5	1	0	0	36.49	14.0491	11.7366	0.8354	1055.83	1137.76	32.518	11.906	0.366	94.233	7.914	.	.	.	.	.	.	.	.	.	.	.	.
31	28	0	0	341	37.015	36.37	0	1	0	.	5.4484	4.7769	0.8768	851.179	965.576	28.201	4.77	0.169	47.183	9.89	182.456	1.1958	4.6587	0.0718	0.1964	0.0789	0.0262	0.0848	36.0022	4.6757	0.0556	0.1583
31	28	0	0	341	39.505	67.7	1	1	0	.	5.5751	4.939	0.8859	861.217	970.369	27.259	4.932	0.18	47.121	9.553	.	.	.	.	.	.	.	.	.	.	.	.
31	28	0	0	341	37.015	36.37	0	1	1	.	13.0494	3.3772	0.2588	299.995	903.901	0	12.943	3.3495	0.2588	126.847	186.984	1.2568	4.738	0.0683	0.1938	0.0829	0.0219	0.0905	36.7546	4.802	0.0544	0.1538
31	28	0	0	341	39.505	67.7	1	1	1	.	12.263	2.6073	0.2126	254.96	898.927	0	12.1579	2.5561	0.2102	104.375	.	.	.	.	.	.	.	.	.	.	.	.
33	28	0	0	337	38.586	38.58	0	0	0	.	14.3924	11.6911	0.8123	1041.81	1123.65	35.283	11.937	0.338	122.843	10.29	.	.	.	.	.	.	.	.	.	.	.	.
33	28	0	0	337	.	39.5	1	0	0	.	14.0087	11.3962	0.8135	1046.6	1124.74	33.634	11.635	0.345	124.871	10.732	.	.	.	.	.	.	.	.	.	.	.	.
33	28	0	0	328	37.015	36.37	0	1	0	.	5.6779	4.8632	0.8565	821.608	949.479	30.876	4.862	0.157	52.961	10.892	.	.	.	.	.	.	.	.	.	.	.	.
33	28	0	0	328	.	39.5	1	1	0	.	6.1482	5.2034	0.8463	815.458	952.011	28.766	5.208	0.181	58.135	11.161	180.804	1.4181	4.1736	0.0702	0.2261	0.117	0.025	0.1286	36.8728	4.4712	0.0542	0.1694
33	28	0	0	328	37.015	36.37	0	1	1	.	14.6918	3.2272	0.2197	263.642	901.459	0	14.5617	3.1749	0.218	128.187	.	.	.	.	.	.	.	.	.	.	.	.
33	28	0	0	328	.	39.5	1	1	1	.	12.8767	2.8794	0.2236	269.339	893.863	0	12.7576	2.8207	0.2211	116.754	188.579	1.4025	4.197	0.0681	0.2296	0.1245	0.023	0.1436	37.7803	4.5353	0.0529	0.1676
34	28	1	0	330	38.586	38.58	0	0	0	36.54	16.9203	14.0231	0.8288	1049.23	1131.25	41.972	14.245	0.339	114.931	8.068	.	.	.	.	.	.	.	.	.	.	.	.
34	28	1	0	330	29.403	.	1	0	0	36.43	13.9624	11.5885	0.83	1050.22	1126.27	33.632	11.799	0.35	105.401	8.932	.	.	.	.	.	.	.	.	.	.	.	.
34	28	0	0	337	38.586	38.58	0	1	0	.	6.0931	5.0933	0.8359	811.66	955.266	32.441	5.088	0.156	58.826	11.56	196.012	1.3731	4.887	0.0684	0.1884	0.0758	0.0249	0.0832	38.2796	4.9173	0.0522	0.1511
34	28	0	0	337	.	39.5	1	1	0	.	6.0958	5.2553	0.8621	843.945	971.906	30.811	5.248	0.17	53.484	10.189	.	.	.	.	.	.	.	.	.	.	.	.
34	28	0	0	337	38.586	38.58	0	1	1	.	14.4844	3.8346	0.2647	308.315	902.635	0	14.3472	3.792	0.2643	144.106	229.625	1.1991	5.1712	0.0718	0.1746	0.0652	0.0256	0.0704	35.6713	5.1539	0.0561	0.138
34	28	0	0	337	.	39.5	1	1	1	.	13.8334	3.3701	0.2436	290.409	910.05	0	13.7139	3.3234	0.2423	128.372	.	.	.	.	.	.	.	.	.	.	.	.
35	28	0	0	324	1.873	.	0	0	0	36.37	13.716	10.9501	0.7983	1033.22	1117.86	30.699	11.227	0.365	132.473	11.798	.	.	.	.	.	.	.	.	.	.	.	.
35	28	0	0	324	29.403	.	1	0	0	36.14	13.9258	11.6862	0.8392	1060.08	1131.88	30.568	11.902	0.389	109.324	9.185	.	.	.	.	.	.	.	.	.	.	.	.
35	28	1	0	330	38.586	38.58	0	1	0	.	5.9689	5.3018	0.8882	880.931	991.168	30.348	5.297	0.174	50.32	9.499	.	.	.	.	.	.	.	.	.	.	.	.
35	28	1	0	330	29.403	.	1	1	0	.	5.8412	5.0216	0.8597	830.561	958.07	29.235	5.021	0.171	54.542	10.86	238.041	1.2881	5.1907	0.0689	0.172	0.0653	0.023	0.0674	37.4538	5.2359	0.0534	0.1376
35	28	1	0	330	38.586	38.58	0	1	1	.	13.7481	3.6362	0.2645	313.56	921.807	0	13.6257	3.6021	0.2644	137.693	.	.	.	.	.	.	.	.	.	.	.	.
35	28	1	0	330	29.403	.	1	1	1	.	13.3093	3.3122	0.2489	291.404	894.587	0	13.1934	3.2649	0.2475	128.368	203.267	1.3188	4.7704	0.0728	0.195	0.0869	0.0266	0.0985	35.7159	4.8718	0.056	0.1493
36	28	1	0	301	1.873	.	0	0	0	35.8	13.7913	11.563	0.8384	1053.2	1120.76	31.703	11.786	0.371	106.429	9.03	.	.	.	.	.	.	.	.	.	.	.	.
36	28	1	0	301	.	25.86	1	0	0	35.76	13.8018	11.5434	0.8364	1054.02	1122.11	32.338	11.794	0.364	112.826	9.566	.	.	.	.	.	.	.	.	.	.	.	.
36	28	0	0	324	1.873	.	0	1	0	.	5.4759	4.8769	0.8906	879.846	987.551	27.785	4.869	0.175	45.307	9.303	199.703	1.3624	4.8572	0.0689	0.1893	0.0748	0.023	0.0825	37.87	4.9002	0.0528	0.1513
36	28	0	0	324	29.403	.	1	1	0	.	5.8967	5.1674	0.8763	852.626	968.108	27.657	5.162	0.186	51.489	9.973	.	.	.	.	.	.	.	.	.	.	.	.
36	28	0	0	324	1.873	.	0	1	1	.	12.3989	4.0764	0.3288	372.974	923.886	0	12.2935	4.0603	0.3303	137.552	178.383	1.7367	4.4949	0.0645	0.2076	0.0856	0.0214	0.0936	40.8335	4.2924	0.049	0.184
36	28	0	0	324	29.403	.	1	1	1	.	12.4784	4.0043	0.3209	363.026	908.332	0	12.3614	3.9834	0.3222	135.859	.	.	.	.	.	.	.	.	.	.	.	.
37	28	0	0	315	.	.	0	0	0	35.4	13.1229	10.6017	0.8079	1036.02	1115.96	32.11	10.822	0.337	113.545	10.491	.	.	.	.	.	.	.	.	.	.	.	.
37	28	0	0	315	.	25.86	1	0	0	35.25	12.9192	10.8279	0.8381	1057.91	1130.7	29.895	10.993	0.367	91.912	8.36	.	.	.	.	.	.	.	.	.	.	.	.
37	28	1	0	301	1.873	.	0	1	0	.	5.535	4.8052	0.8681	837.433	955.99	30.657	4.797	0.156	49.333	10.282	.	.	.	.	.	.	.	.	.	.	.	.
37	28	1	0	301	.	25.86	1	1	0	.	5.6024	4.96	0.8853	880.841	995.237	31.2	4.949	0.158	48.976	9.894	238.679	1.3582	5.3783	0.0675	0.1685	0.0622	0.0246	0.0662	38.616	5.2844	0.0518	0.1374
37	28	1	0	301	1.873	.	0	1	1	.	13.9631	3.7266	0.2669	311.118	897.39	0	13.8501	3.6877	0.2663	141.912	.	.	.	.	.	.	.	.	.	.	.	.
37	28	1	0	301	.	25.86	1	1	1	.	13.7338	3.8494	0.2803	332.46	922.982	0	13.6163	3.8138	0.2801	141.741	266.648	1.1969	5.593	0.0708	0.159	0.0577	0.0256	0.06	36.6725	5.5483	0.0545	0.1257
38	28	1	0	316	45.274	32.43	0	0	0	35.93	13.4444	10.865	0.8081	1037.2	1122.29	34.527	11.077	0.32	110.129	9.942	.	.	.	.	.	.	.	.	.	.	.	.
38	28	1	0	316	41.03	23.65	1	0	0	35.67	13.209	10.9569	0.8295	1051.76	1128.9	31.586	11.134	0.352	96.595	8.675	.	.	.	.	.	.	.	.	.	.	.	.
38	28	0	0	315	45.274	32.43	0	1	0	.	5.2017	4.6238	0.8889	868	974.619	28.283	4.615	0.163	47.012	10.185	177.276	1.6691	4.46	0.0656	0.2088	0.0884	0.0224	0.0965	40.3749	4.4015	0.0495	0.1777
38	28	0	0	315	.	25.86	1	1	0	.	5.513	4.8937	0.8877	867.005	974.8	28.201	4.882	0.173	46.094	9.441	.	.	.	.	.	.	.	.	.	.	.	.
38	28	0	0	315	45.274	32.43	0	1	1	.	13.0926	3.6856	0.2815	327.758	914.843	0	12.976	3.655	0.2817	136.181	204.789	1.7526	4.8013	0.0649	0.189	0.0667	0.0236	0.0679	41.3915	4.5759	0.0483	0.1702
38	28	0	0	315	.	25.86	1	1	1	.	12.6716	3.3356	0.2632	303.974	906.614	0	12.5587	3.2937	0.2623	125.222	.	.	.	.	.	.	.	.	.	.	.	.
39	28	0	0	330	32.085	.	0	0	0	36.05	14.1571	11.5932	0.8189	1044.16	1126.45	34.229	11.82	0.345	113.607	9.611	.	.	.	.	.	.	.	.	.	.	.	.
39	28	0	0	330	41.03	23.65	1	0	0	36.16	13.5853	11.4701	0.8443	1061.16	1131.97	31.747	11.666	0.367	99.637	8.54	.	.	.	.	.	.	.	.	.	.	.	.
39	28	1	0	316	45.274	32.43	0	1	0	.	5.7074	5.0377	0.8827	853.078	961.597	28.968	5.03	0.173	48.134	9.568	.	.	.	.	.	.	.	.	.	.	.	.
39	28	1	0	316	41.03	23.65	1	1	0	.	5.8329	5.0093	0.8588	818.804	942.515	29.757	5.005	0.168	52.013	10.391	227.059	1.2812	4.8055	0.0666	0.1924	0.0957	0.0217	0.1067	38.5175	5.1197	0.0519	0.1434
39	28	1	0	316	45.274	32.43	0	1	1	.	12.4997	2.7368	0.219	240.762	905.89	0	12.3824	2.69	0.2172	101.868	.	.	.	.	.	.	.	.	.	.	.	.
39	28	1	0	316	41.03	23.65	1	1	1	.	13.064	3.2779	0.2509	286.702	888.708	0	12.9514	3.2431	0.2504	121.926	230.03	1.1507	5.0272	0.0657	0.1809	0.0735	0.0206	0.0805	38.597	5.2704	0.0518	0.1379
40	28	0	0	358	32.085	.	0	0	0	36.83	14.2041	11.8173	0.832	1052.75	1129.53	36.1	12.015	0.332	104.102	8.663	.	.	.	.	.	.	.	.	.	.	.	.
40	28	0	0	358	.	.	1	0	0	36.81	14.1026	11.9739	0.8491	1067.58	1137.67	32.337	12.15	0.375	96.001	7.901	.	.	.	.	.	.	.	.
40	28	0	0	330	32.085	.	0	1	0	.	5.6929	5.1275	0.9007	886.538	985.019	28.954	5.115	0.176	45.281	8.852	207.288	1.4967	4.622	0.0674	0.2016	0.0918	0.0233	0.1016	38.6269	4.6804	0.0518	0.1619
40	28	0	0	330	41.03	23.65	1	1	0	.	5.6292	5.033	0.8941	878.038	981.401	27.385	5.023	0.183	45.578	9.073	.	.	.	.	.	.	.	.	.	.	.	.
40	28	0	0	330	32.085	.	0	1	1	.	13.0141	3.1666	0.2433	285.526	917.285	0	12.9076	3.1304	0.2425	115.426	221.48	1.3292	4.9419	0.068	0.1869	0.0759	0.0233	0.0838	38.0032	5.0221	0.0526	0.1465
40	28	0	0	330	41.03	23.65	1	1	1	.	12.7533	3.0752	0.2411	281.005	902.906	0	12.641	3.035	0.2401	114.662	.	.	.	.	.	.	.	.	.	.	.	.
41	28	0	0	358	32.085	.	0	1	0	.	5.5827	5.03	0.901	889.07	989.359	29.572	5.019	0.169	46.431	9.25	.	.	.	.	.	.	.	.	.	.	.	.
41	28	0	0	358	.	.	1	1	0	.	6.0414	5.421	0.8973	880.66	981.944	28.381	5.411	0.19	49.256	9.101	182.938	1.5129	4.5725	0.0648	0.206	0.0898	0.023	0.0966	40.0329	4.5064	0.05	0.1719
41	28	0	0	358	32.085	.	0	1	1	.	13.4578	3.7636	0.2797	323.598	916.652	0	13.348	3.732	0.2796	139.779	.	.	.	.	.	.	.	.	.	.	.	.
41	28	0	0	358	.	.	1	1	1	.	13.1575	3.593	0.2731	318.986	913.125	0	13.0431	3.5583	0.2728	127.087	.	.	.	.	.	.	.	.	.	.	.	.
42	28	1	0.5	317	.	52.7	0	0	0	35.84	13.693	11.1342	0.8131	1043.26	1126.45	32.926	11.352	0.344	113.074	9.96	.	.	.	.	.	.	.	.	.	.	.	.
42	28	1	0.5	317	.	52.7	0	1	0	.	5.3887	4.6978	0.8718	842.136	959.698	29.56	4.693	0.158	49.917	10.635	218.866	1.2961	4.7754	0.0669	0.1956	0.0928	0.0214	0.1048	38.2257	5.0527	0.0523	0.1456
42	28	1	0.5	317	.	52.7	0	1	1	.	13.6041	4.1101	0.3021	345.663	903.087	0	13.4829	4.0797	0.3026	149.614	222.401	1.4236	4.7558	0.0649	0.1954	0.0949	0.0211	0.103	39.3179	4.8648	0.0509	0.1547
42	28	1	0.5	317	.	.	1	1	0	.	5.6134	4.8139	0.8576	827.124	955.447	30.578	4.807	0.157	51.878	10.791	.	.	.	.	.	.	.	.	.	.	.	.
42	28	1	0.5	317	.	.	1	0	0	35.83	13.6134	11.3892	0.8366	1059.53	1132.6	32.316	11.578	0.358	101.383	8.756	.	.	.	.	.	.	.	.	.	.	.	.
42	28	1	0.5	317	.	.	1	1	1	.	13.7884	3.7815	0.2742	317.991	894.677	0	13.6639	3.7397	0.2737	144.412	213.258	1.2171	5.1745	0.0689	0.1758	0.0664	0.0256	0.0704	37.0256	5.0687	0.054	0.1433
43	28	1	0	353	.	52.7	0	0	0	36.81	14.7766	12.0089	0.8127	1048.32	1128.99	37.997	12.272	0.323	128.862	10.5	.	.	.	.	.	.	.	.	.	.	.	.
43	28	1	0	353	59.816	27.44	1	0	0	36.93	14.6476	12.4292	0.8485	1066.59	1135.23	36.157	12.633	0.349	105.566	8.355	.	.	.	.	.	.	.	.	.	.	.	.
43	28	1	0	353	.	52.7	0	1	0	.	5.7121	5.1019	0.8932	897.752	1007.45	29.994	5.091	0.169	48.176	9.463	.	.	.	.	.	.	.	.	.	.	.	.
43	28	1	0	353	59.816	27.44	1	1	0	.	10.6568	8.9117	0.8363	811.027	954.633	59.53	8.945	0.15	101.846	11.385	.	.	.	.	.	.	.	.	.	.	.	.
43	28	1	0	353	.	52.7	0	1	1	.	14.3179	3.8098	0.2661	318.172	927.142	0	14.2006	3.7751	0.2658	145.407	.	.	.	.	.	.	.	.	.	.	.	.
43	28	1	0	353	59.816	27.44	1	1	1	.	25.5576	6.9393	0.2715	315.459	890.065	0	25.3438	6.9214	0.2731	267.144	197.191	1.3286	4.4786	0.0711	0.2128	0.112	0.0264	0.1256	36.7391	4.7766	0.0544	0.1549
44	28	1	.	.	63.873	36.12	0	0	0	.	13.1103	10.3285	0.7878	1029.6	1118.32	29.914	10.601	0.354	130.332	12.294	.	.	.	.	.	.	.	.	.	.	.	.
44	28	1	.	.	52.878	28.17	1	0	0	.	13.384	10.5603	0.789	1032.86	1118.95	32.631	10.82	0.331	131.061	12.112	.	.	.	.	.	.	.	.	.	.	.	.
44	28	1	.	.	63.873	36.12	0	1	0	.	6.2429	5.0283	0.8055	770.604	935.733	31.523	5.046	0.16	69.526	13.777	229.558	0.9551	5.545	0.0739	0.1599	0.0585	0.026	0.0627	34.1063	5.4953	0.0586	0.1233
44	28	1	.	.	52.878	28.17	1	1	0	.	6.1086	5.18	0.848	795.111	923.073	31.516	5.185	0.164	55.274	10.659	192.469	1.4223	4.4777	0.0658	0.2127	0.1098	0.0229	0.1226	39.3161	4.5701	0.0509	0.1679
44	28	1	.	.	63.873	36.12	0	1	1	.	13.8283	3.7914	0.2742	302.799	896.938	0	13.6959	3.7499	0.2738	138.841	245.989	0.9158	5.4514	0.0745	0.1624	0.0666	0.0254	0.0739	33.8772	5.5945	0.059	0.1197
44	28	1	.	.	52.878	28.17	1	1	1	.	14.3382	3.2475	0.2265	260.386	876.5	0	14.2224	3.202	0.2251	128.184	177.823	1.5507	3.9454	0.0658	0.2446	0.1323	0.022	0.143	40.0413	4.2715	0.0499	0.1842
45	28	1	0.5	339	63.873	36.12	0	0	0	36.58	13.9088	11.2463	0.8086	1040.18	1128.44	32.809	11.448	0.348	106.39	9.293	.	.	.	.	.	.	.	.	.	.	.	.
45	28	1	0.5	339	63.873	36.12	0	1	0	.	5.4659	4.8087	0.8797	866.824	982.667	28.766	4.802	0.166	48.801	10.162	.	.	.	.	.	.	.	.	.	.	.	.
45	28	1	0.5	339	63.873	36.12	0	1	1	.	13.5351	3.524	0.2604	305.964	919.727	0	13.4184	3.4892	0.26	128.189	.	.	.	.	.	.	.	.	.	.	.	.
46	28	1	0.5	337	28.47	.	0	0	0	35.7	14.4798	11.7652	0.8125	1046.96	1141.92	32.702	11.928	0.364	98.558	8.262	.	.	.	.	.	.	.	.	.	.	.	.
46	28	1	0.5	337	52.878	28.17	1	0	0	36.1	13.7568	11.51	0.8367	1059.17	1132.33	33.44	11.689	0.349	99.34	8.498	.	.	.	.	.	.	.	.	.	.	.	.
46	28	1	0.5	337	28.47	.	0	1	0	.	5.6961	5.0248	0.8821	863.116	975.162	30.033	5.02	0.167	48.511	9.663	232.9	1.3586	5.0889	0.0668	0.1775	0.0698	0.0229	0.0762	38.4829	5.1231	0.052	0.1432
46	28	1	0.5	337	52.878	28.17	1	1	0	.	5.5054	4.5842	0.8327	800.808	949.027	29.319	4.591	0.156	57.066	12.429	.	.	.	.	.	.	.	.	.	.	.	.
46	28	1	0.5	337	28.47	.	0	1	1	.	13.1367	2.821	0.2147	257.492	905.619	0	13.0213	2.7782	0.2134	111.241	245.817	1.2393	5.1793	0.0682	0.1751	0.0716	0.0226	0.0783	37.1652	5.2048	0.0538	0.1383
46	28	1	0.5	337	52.878	28.17	1	1	1	.	14.4465	3.3769	0.2338	273.77	895.491	0	14.3258	3.3305	0.2325	130.941	.	.	.	.	.	.	.	.	.	.	.	.

## Sheet: CAGE_ACTIVITY
Animal_ID	group	Time_point	No_observn	Stand_4_leg	sniff_scratch_head_down	Rest_sleep	Active	Walk	Rapid_move	Climb_Stand_2_leg	Eat	Drink	Groom	Active_env_enrich_use	Nest_env_enrich_use	Vocalise	Seek_interact_head_up	Other	Out_of_sight	Proportion_high_active
5027	1	1	0	0	0	0	0	0	0	0	0	0	0	0	0	0	0	0	0
5028	1	1	0	0	0	0	0	0	0	0	0	0	0	0	0	0	0	0	0
5029	0	1	13	1	0	12	1	0	0	0	0	0	1	0	0	0	0	0	0	0
5030	0	1	13	4	1	2	11	0	0	7	2	1	1	1	2	0	5	0	0	53.8462
5031	0	1	13	1	0	8	5	1	0	3	0	1	1	0	0	0	2	0	0	23.0769
5033	0	1	13	4	1	6	7	0	0	3	1	0	0	1	0	0	2	0	0	23.0769
5034	1	1	13	2	1	9	4	0	0	2	0	0	0	0	1	0	2	0	0	15.3846
5035	0	1	11	3	1	0	11	1	0	7	0	0	2	1	0	0	6	0	0	63.6364
5036	1	1	6	1	0	4	2	1	0	0	0	0	1	0	0	0	0	0	0	0
5037	0	1	13	4	0	7	6	0	0	1	0	0	1	0	5	0	2	0	0	7.69231
5038	1	1	13	4	0	1	12	1	0	6	0	1	2	2	1	0	2	0	0	46.1538
5039	0	1	13	1	0	6	7	0	0	5	0	0	2	4	2	0	1	0	0	38.4615
5040	0	1	13	3	0	3	10	1	0	5	2	0	2	3	2	0	0	0	0	38.4615
5042	1	1	13	3	1	8	5	0	0	1	0	0	0	2	2	0	1	0	0	7.69231
5043	1	1	13	3	0	6	7	2	0	2	1	0	1	3	2	0	0	0	0	15.3846
5045	1	1	11	3	0	0	11	2	0	6	2	0	1	4	2	0	2	0	0	54.5455
5046	1	1	5	1	0	2	3	0	0	2	0	0	0	2	2	0	2	0	0	40
5027	1	2	13	3	3	9	4	0	0	1	0	0	0	1	9	0	0	0	9	7.69231
5028	1	2	3	0	0	3	0	0	0	0	0	0	0	0	3	0	0	0	0	0
5029	0	2	0	0	0	0	0	0	0	0	0	0	0	0	0	0	0	0	0
5030	0	2	0	0	0	0	0	0	0	0	0	0	0	0	0	0	0	0	0
5031	0	2	13	5	0	9	4	0	0	0	0	0	2	1	0	0	0	0	0	0
5033	0	2	13	1	0	12	1	0	0	0	1	0	0	0	11	0	0	0	0	0
5034	1	2	13	8	4	0	13	1	0	5	0	0	1	1	2	0	4	0	0	38.4615
5035	0	2	13	4	1	6	7	0	0	3	0	0	3	2	1	0	3	0	0	23.0769
5036	1	2	13	2	1	9	4	0	0	2	0	0	1	2	5	0	0	0	0	15.3846
5037	0	2	13	4	0	0	13	0	0	8	1	0	3	4	0	0	4	0	0	61.5385
5038	1	2	13	1	0	11	2	0	0	0	0	0	0	0	11	0	3	0	0	0
5039	0	2	12	3	0	8	4	0	0	0	1	0	0	1	1	0	0	0	0	0
5040	0	2	0	0	0	0	0	0	0	0	0	0	0	0	0	0	0	0	0
5042	1	2	13	1	1	0	13	2	0	10	7	0	1	2	0	0	0	0	0	76.9231
5043	1	2	8	2	0	2	6	0	0	4	0	0	2	0	2	0	4	0	0	50
5045	1	2	13	0	0	0	13	0	0	0	0	0	0	0	0	0	0	0	0	0
5046	1	2	13	6	0	5	8	0	0	2	1	1	5	5	0	0	1	0	0	15.3846
5027	1	3	13	8	0	5	8	2	0	0	4	0	0	4	5	0	1	0	0	0
5028	1	3	13	6	2	5	8	0	0	2	2	0	1	2	6	0	1	0	0	15.3846
5029	0	3	11	3	1	0	11	0	3	7	1	0	1	5	0	0	4	0	0	63.6364
5030	0	3	5	5	1	0	5	1	0	0	1	0	0	2	0	0	1	0	0	0
5031	0	3	13	2	0	4	9	0	0	7	0	2	3	0	0	0	4	0	0	53.8462
5033	0	3	13	3	0	6	7	0	0	4	0	0	1	1	0	0	4	0	0	30.7692
5034	1	3	13	10	1	2	11	0	0	1	1	0	1	5	3	0	1	0	0	7.69231
5035	0	3	13	0	1	9	4	1	0	3	0	0	0	2	4	0	1	0	0	23.0769
5036	1	3	13	0	0	12	1	1	0	0	0	0	0	0	12	0	1	0	0	0
5037	0	3	8	0	0	0	8	1	1	5	0	0	1	4	3	0	1	0	0	62.5
5038	1	3	1	0	0	1	0	0	0	0	0	0	0	0	0	0	0	0	0	0
5039	0	3	13	3	2	8	5	0	0	1	0	0	1	9	1	0	1	0	0	7.69231
5040	0	3	7	1	0	1	6	1	0	3	0	0	2	1	1	0	1	0	0	42.8571
5042	1	3	13	3	1	5	8	0	0	4	0	0	1	2	5	0	4	0	0	30.7692
5043	1	3	13	3	0	4	9	0	0	6	2	0	4	2	4	0	1	0	0	46.1538
5045	1	3	7	3	0	0	7	0	0	4	0	0	2	5	1	0	2	0	0	57.1429
5046	1	3	7	0	0	0	7	2	0	4	0	0	2	1	1	0	4	0	0	57.1429

## Sheet: FOOT_FAULT
Animal	Day	T1_L_step	T1_L_slip	T1_pc_slip	T2_L_step	T2_L_slip	T2_pc_slip	T3_L_step	T3_L_slip	T3_pc_slip	Average_%_slip
5027	14
5027	21	9	0	0	10	1	10	5	1	20	10
5027	28	9	0	0	11	2	18.1818	9	0	0	6.06061
5028	21	9	1	11.1111	6	0	0	9	0	0	3.7037
5028	28	9	1	11.1111	7	1	14.2857	7	0	0	8.46561
5029	14	8	0	0	8	0	0	8	0	0	0
5029	21	8	0	0	8	0	0	8	0	0	0
5029	28	8	0	0	8	0	0	10	1	10	3.33333
5030	13	8	0	0	7	0	0	.	.	.	0
5030	23	8	0	0	8	0	0	10	0	0	0
5030	28	8	0	0	7	0	0	8	0	0	0
5031	3	9	0	0	.	.		.	.		0
5031	28	8	0	0	6	0	0	6	0	0	0
5033	-1	10	0	0	8	0	0	7	1	14.2857	4.7619
5033	1	8	0	0	11	1	9.09091	8	0	0	3.0303
5033	28	6	0	0	7	0	0	8	0	0	0
5034	-1	9	1	11.1111	7	0	0	9	0	0	3.7037
5034	1	8	0	0	7	0	0	8	0	0	0
5034	28	9	0	0	9	0	0	7	0	0	0
5035	-1	10	0	0	8	0	0	10	0	0	0
5035	1	10	1	10	5	1	20	10	2	20	16.6667
5035	28	7	0	0	10	1	10	7	0	0	3.33333
5036	-1	10	0	0	10	0	0	10	0	0	0
5036	1	10	0	0	12	0	0	14	2	14.2857	4.7619
5036	28	11	1	9.09091	9	2	22.2222	11	0	0	10.4377
5037	-1	10	2	20	8	0	0	7	0	0	6.66667
5037	1	7	0	0	11	0	0	11	0	0	0
5037	28	5	0	0	7	0	0	9	0	0	0
5038	-1	10	0	0	9	0	0	7	0	0	0
5038	1	8	0	0	6	0	0	6	1	16.6667	5.55556
5038	28	7	0	0	9	0	0	9	0	0	0
5039	-1	9	0	0	10	0	0	8	0	0	0
5039	1	8	1	12.5	8	1	12.5	7	0	0	8.33333
5039	28	6	0	0	8	0	0	7	1	14.2857	4.7619
5040	-1	8	1	12.5	4	0	0	7	0	0	4.16667
5040	1	9	0	0	7	0	0	.	.	.	.
5040	28	9	0	0	7	0	0	9	0	0	0
5041	1	7	1	14.2857	10	2	20	8	2	25	19.7619
5041	3	7	3	42.8571
5042	-1	8	1	12.5	9	1	11.1111	7	0	0	7.87037
5042	28	8	0	0	10	1	10	9	0	0	3.33333
5042	1	9	1	11.1111	8	3	37.5	7	0	0	16.2037
5043	-1	10	0	0	.	.		7	0	0	0
5043	1	6	0	0	7	0	0	7	0	0	0
5043	21	7	0	0	9	0	0	8	0	0	0
5045	-1	10	1	10	9	0	0	4	0	0	3.33333
5045	1	8	0	0	7	1	14.2857	10	0	0	4.7619
5045	21	8	0	0	8	0	0	11	1	9.09091	3.0303
5045	28	7	1	14.2857	7	1	14.2857	6	0	0	9.52381
5046	-1	8	0	0	8	0	0	9	0	0	0
5046	1	9	1	11.1111	11	0	0	9	0	0	3.7037
5046	28	9	0	0	9	0	0	11	0	0	0
5046	28	7	0	0	8	1	12.5	.	.
5041	-1	11	0	0	9	0	0	6	0	0	0
5044	-1	6	0	0	7	0	0	8	0	0	0
